# Supplementary material for: Identification of Crucial Modules and Genes Associated with Bt Gene Expression in Cotton
Source: Genes (Basel). 2024 Apr 19;15(4):515. doi: 10.3390/genes15040515 (PMC11050609; doi:10.3390/genes15040515)
Supplement: Supplementary file 1 [file genes-15-00515-s001.zip › Table S1.xlsx]

## Sheet: Sheet1
Table S1:Primer used in qRT-PCR validation
Primers name	Primer Sequence
A05G192500-f	5'-ATGGAAGGGAAAGCGTCTGG-3'
A05G192500-r	5'-ACTTATTTGGCTGCCGTGGA-3'
D01G244600-f	5'-GTCAACTGGTGGGCAATTCG-3'
D01G244600-r	5'-CAGGCGGACCTTCATTGGAT-3'
D11G117600-f	5'-CAACCAGGCCCAGCTATTCA-3'
D11G117600-r	5'-ACTTATTTGGCTGCCGTGGA-3'
Histone-f	5'-AGAAGCTGCTATGGTTGCAAAGC-3'
Histone-r	5'-TGACCTGTGTGACCGCCATT-3'
