# Supplementary material for: Identification of Crucial Modules and Genes Associated with Bt Gene Expression in Cotton
Source: Genes (Basel). 2024 Apr 19;15(4):515. doi: 10.3390/genes15040515 (PMC11050609; doi:10.3390/genes15040515)
Supplement: Supplementary file 1 [file genes-15-00515-s001.zip › Table S2.xlsx]

## Sheet: Sheet1
Table S2: Bt protein contents of 28 cultivars in 2021 and 2022
Sample	Bt cotent in 2021（ng/g）	Stdev	Bt cotent in 2022（ng/g）	Stdev	Variation Range	p value
K1	972.3	4.70682	764.2	61.1326	27.2311	0.000172745
K4	733.4	23.0318	424.8	26.62	72.646	7.15168e-08
K5	753	12.4726	553.2	48.4325	36.1171	5.4158e-05
K6	967.3	71.6875	992.4	78.696	2.59485	0.590497
K8	576.2	4.11384	697	23.1368	20.9649	6.59519e-06
K9	875.4	55.2016	800.4	65.922	9.37031	0.108178
K10	711.7	82.6082	698.5	59.608	1.88976	0.816868
K11	757.1	14.9444	657.4	11.7933	15.1658	2.91819e-06
K12	1139.6	81.8627	1251.9	76.7444	9.85433	0.0537173
K13	558.8	9.1659	561.6	80.4159	0.501074	0.901003
K17	755.7	53.7277	460.56	40.3973	64.0829	9.23992e-06
K18	659.3	26.6683	662.38	35.3639	0.467162	0.795891
K19	790.7	5.32669	943.37	31.8075	19.3082	1.26152e-05
K20	537.9	72.3139	702.98	9.66523	30.6897	0.000415504
K21	1007.7	101.832	998.42	77.1841	0.929469	0.907321
K22	814.3	16.0536	992.43	33.386	21.8752	8.91573e-06
K23	630.7	32.8704	674.07	49.8913	6.87649	0.147304
K24	572.6	20.6195	1013.8	40.1005	77.052	3.85144e-08
K26	1151	154.622	1543.7	75.9267	34.1182	0.000600721
K27	599.9	17.4846	499.1	43.498	20.1964	0.00288137
K28	390.5	64.2301	719.4	77.4326	84.2254	0.00010659
K29	734.5	7.8527	915.6	27.0102	24.6562	1.1663e-06
K30	405.4	25.2122	531.6	52.5483	31.1297	0.0020054
K31	604.8	27.4086	802.1	56.1058	32.6224	0.000182875
K32	590.1	72.9972	789.6	79.7153	33.8078	0.00368569
K33	548.1	37.938	791.2	85.9391	44.3532	0.000729272
K34	729.2	44.5125	550.6	17.3478	32.4373	1.94547e-05
K35	664.6	19.5198	678.1	54.6423	2.0313	0.595002
