# Supplementary material for: Identification of Crucial Modules and Genes Associated with Bt Gene Expression in Cotton
Source: Genes (Basel). 2024 Apr 19;15(4):515. doi: 10.3390/genes15040515 (PMC11050609; doi:10.3390/genes15040515)
Supplement: Supplementary file 1 [file genes-15-00515-s001.zip › Table S3.xlsx]

## Sheet: L_vs_M
Table S3: List of DEGs in the L vs. M comparison group
Geneid	logFC	PValue
GhM_A01G0197	1.73565	0.0291601
GhM_A01G0236	-1.27546	0.010576
GhM_A01G0296	-1.13387	1.35371e-05
GhM_A01G0405	-7.58472	0.00174868
GhM_A01G2080	-1.97188	0.00324631
GhM_A01G2081	-1.97827	0.0167793
GhM_A01G2173	2.06511	0.0289324
GhM_A01G2468	-6.56922	0.00209119
GhM_A01G2703	1.09549	0.00285547
GhM_A01G2846	1.13707	0.0427607
GhM_A02G0344	-8.99223	1.02238e-08
GhM_A02G0422	6.23653	1.26823e-11
GhM_A02G0423	2.10626	0.000546436
GhM_A02G0427	-2.1258	4.30152e-07
GhM_A02G0461	11.2447	6.51338e-17
GhM_A02G0500	9.28216	6.63707e-09
GhM_A02G0505	-1.28493	1.32246e-07
GhM_A02G0519	-1.84006	4.19772e-06
GhM_A02G0520	-1.60272	2.21258e-08
GhM_A02G0550	1.47072	1.26384e-08
GhM_A02G0574	-1.42154	4.17623e-09
GhM_A02G0794	-1.25609	3.25874e-05
GhM_A02G1715	-7.50732	0.0140504
GhM_A02G1873	9.05921	0.0193016
GhM_A02G2239	-1.2129	0.00700842
GhM_A02G2240	-1.52671	0.00422074
GhM_A03G0329	-1.76484	0.00732143
GhM_A03G0490	1.05841	0.0146474
GhM_A03G0568	1.80069	0.00260139
GhM_A03G0795	-1.64546	0.0023034
GhM_A03G1141	1.67325	0.00545465
GhM_A03G1142	1.23231	0.0406782
GhM_A03G1206	9.01228	0.00161712
GhM_A03G1328	-8.03276	0.0144681
GhM_A03G1384	1.40464	0.00960197
GhM_A03G1764	1.13264	0.00144862
GhM_A03G1922	1.14976	0.00236796
GhM_A03G2445	7.70123	0.0162133
GhM_A03G2446	6.05867	0.0026683
GhM_A03G2562	-4.51555	2.75359e-05
GhM_A03G2750	5.50227	0.00233211
GhM_A04G0035	1.3627	0.0381749
GhM_A04G0143	-1.04985	0.031597
GhM_A04G0144	4.95308	0.00567015
GhM_A04G0265	1.09742	0.00559216
GhM_A04G1923	1.83142	0.00947266
GhM_A05G0249	1.07702	0.00407601
GhM_A05G0285	1.93832	0.00330971
GhM_A05G0314	2.23215	0.00250137
GhM_A05G0315	2.32355	0.00314467
GhM_A05G0642	-1.10437	0.0178717
GhM_A05G0648	1.25776	0.00199886
GhM_A05G0946	-1.25311	0.024589
GhM_A05G1287	-1.04314	0.000112039
GhM_A05G2447	-3.05311	1.2609e-07
GhM_A05G2448	-2.44101	5.1363e-10
GhM_A05G2475	-1.24542	3.91156e-05
GhM_A05G2489	-3.35031	0.0003632
GhM_A05G2539	-1.26124	6.87357e-09
GhM_A05G2553	2.39206	0.000299162
GhM_A05G2631	2.27981	0.0121309
GhM_A05G2681	-9.67669	0.000748632
GhM_A05G3269	-1.49589	0.00656099
GhM_A05G4164	1.55248	0.0364717
GhM_A05G4201	1.14064	0.000482086
GhM_A05G4318	2.43986	0.00545403
GhM_A05G4655	-1.03849	0.0360015
GhM_A05G4784	-3.05841	0.00296657
GhM_A05G4929	1.1856	0.000794802
GhM_A06G0881	1.45795	0.00909889
GhM_A06G0998	-1.05094	0.0015157
GhM_A06G1605	-2.44757	0.00321536
GhM_A06G1862	4.00022	0.00190574
GhM_A06G1896	2.1153	0.00634865
GhM_A06G1897	1.79413	0.006216
GhM_A06G1943	-1.58722	0.00876168
GhM_A06G2140	2.31377	1.77598e-11
GhM_A06G2407	2.57696	0.00869194
GhM_A07G0909	-1.51057	0.00881797
GhM_A07G0913	-5.38469	0.00446675
GhM_A07G1039	-5.76423	0.00238934
GhM_A07G1119	1.12232	0.0496873
GhM_A07G1333	-1.75242	0.0221468
GhM_A07G1562	-1.17109	3.42515e-09
GhM_A07G1651	-2.19317	0.0202113
GhM_A07G2431	1.46974	0.00557095
GhM_A08G0142	1.31769	0.00154797
GhM_A08G0634	2.81738	0.000521716
GhM_A08G1692	1.46404	5.36363e-06
GhM_A08G2056	-3.13393	4.46404e-08
GhM_A08G2062	1.16065	1.58606e-10
GhM_A08G2127	-8.07121	0.0145986
GhM_A08G2235	1.10392	0.0494566
GhM_A08G2309	-2.31686	0.0486139
GhM_A08G2386	-1.98736	3.65392e-10
GhM_A08G3150	2.05666	0.00260713
GhM_A08G3222	-1.43247	0.0380583
GhM_A09G1055	-2.98368	7.0942e-05
GhM_A09G1498	9.89871	2.4038e-13
GhM_A09G2193	1.48271	0.0261132
GhM_A09G2710	1.159	0.00587224
GhM_A10G0399	-1.59317	0.00358832
GhM_A10G1093	-1.13168	0.0100845
GhM_A10G1838	-4.38854	0.00247209
GhM_A10G2207	2.34607	2.21369e-10
GhM_A10G2208	2.22981	3.41937e-11
GhM_A10G2283	-1.02949	0.000295709
GhM_A10G2442	8.31958	5.58496e-07
GhM_A10G2539	1.29775	0.00588101
GhM_A10G2608	-1.8438	0.0035126
GhM_A10G2609	-2.51345	0.00533145
GhM_A10G2610	-8.42152	0.0154571
GhM_A10G2821	-1.11334	0.00599268
GhM_A10G2908	-2.9928	2.49701e-07
GhM_A10G2909	-2.53439	7.54496e-05
GhM_A10G2911	-2.24035	0.000260504
GhM_A10G2912	-2.66407	1.5795e-05
GhM_A10G2913	-2.52567	1.57315e-08
GhM_A11G0083	-1.03494	0.00115698
GhM_A11G0091	-1.13183	0.0132528
GhM_A11G0103	2.66187	0.0168498
GhM_A11G0620	-1.30799	0.00668802
GhM_A11G1094	-1.38199	8.52878e-05
GhM_A11G1565	2.42852	0.000398015
GhM_A11G1805	-3.12034	0.00554951
GhM_A11G2991	-1.5158	0.00778496
GhM_A11G3152	-8.78872	0.0187015
GhM_A11G3371	1.47689	0.0415823
GhM_A11G3806	-1.14934	0.000418828
GhM_A11G3817	-1.24633	0.0144238
GhM_A11G4117	1.08298	0.00201508
GhM_A12G0014	-1.25988	0.00769892
GhM_A12G0554	-2.861	1.15982e-12
GhM_A12G0555	-2.71749	2.20247e-10
GhM_A12G0730	1.86529	5.76742e-11
GhM_A12G0909	-2.02034	1.30927e-07
GhM_A12G1002	-4.96562	7.62145e-06
GhM_A12G1638	1.13788	0.00310824
GhM_A12G2199	1.49228	0.0327604
GhM_A12G2250	-1.00869	0.00185454
GhM_A12G2253	1.067	8.77625e-06
GhM_A12G2265	-1.04478	0.00339432
GhM_A12G2447	1.01224	0.0135141
GhM_A12G3196	1.62566	0.000133051
GhM_A13G0267	5.62851	0.00404875
GhM_A13G0404	1.28091	0.0199464
GhM_A13G0805	-1.48274	6.45592e-07
GhM_A13G0808	-1.44003	4.17462e-11
GhM_A13G0812	2.8624	2.98186e-10
GhM_A13G0814	2.03359	1.20791e-07
GhM_A13G0959	-1.03432	0.0400449
GhM_A13G1174	7.28941	6.56302e-10
GhM_A13G1266	1.08216	0.00856147
GhM_A13G1317	4.57991	0.00110434
GhM_A13G1409	1.02609	2.91477e-05
GhM_A13G1509	1.79004	1.60057e-06
GhM_A13G1539	-1.50468	0.000114464
GhM_A13G1616	-6.96993	0.000363719
GhM_A13G1620	-1.25685	9.13998e-06
GhM_A13G1627	-4.923	0.00259842
GhM_A13G1655	1.02298	0.0231061
GhM_A13G2022	1.39884	6.25226e-06
GhM_A13G2098	5.2949	0.008145
GhM_A13G2099	5.61279	0.00565769
GhM_A13G2132	-1.09265	3.30324e-08
GhM_A13G2187	-1.66739	0.0203357
GhM_A13G2188	-1.09115	0.0108007
GhM_A13G2189	-1.13624	0.0229625
GhM_A13G2207	-2.13964	0.0349519
GhM_A13G2445	-1.34214	0.041404
GhM_A13G2484	-1.37066	0.00100265
GhM_A13G2491	-1.55219	0.00426747
GhM_A13G2494	-1.27937	0.0351208
GhM_A13G2749	-1.18128	0.0159851
GhM_A13G2835	-1.79494	0.0049637
GhM_A13G2877	-1.09573	0.0173377
GhM_A13G2900	-6.37735	0.00112479
GhM_D01G0241	1.14491	0.00377123
GhM_D01G0250	-1.61591	0.00490913
GhM_D01G0295	1.39699	0.00357417
GhM_D01G0301	6.50138	0.00248624
GhM_D01G0302	1.57498	0.00246686
GhM_D01G0362	1.01881	0.0263085
GhM_D01G0396	4.18181	0.00113785
GhM_D01G0415	4.45633	0.00743604
GhM_D01G0416	2.33777	0.0481517
GhM_D01G0444	6.28913	0.00154572
GhM_D01G0445	9.68642	0.00165046
GhM_D01G0464	-2.97147	0.015734
GhM_D01G0465	-3.22374	0.0291255
GhM_D01G0466	-7.92918	0.0017421
GhM_D01G0470	1.00461	0.043198
GhM_D01G0472	-5.35578	0.00213404
GhM_D01G1026	1.12368	0.0122549
GhM_D01G1031	1.27763	0.0123186
GhM_D01G2406	-7.68821	0.00158424
GhM_D01G2459	-1.35751	0.000241403
GhM_D01G2466	-2.31672	0.000698854
GhM_D01G2467	-2.31748	0.00411964
GhM_D02G0031	1.33098	0.0290128
GhM_D02G0252	1.06016	0.0100374
GhM_D02G0307	-1.10414	0.0332637
GhM_D02G0431	1.22724	0.0417546
GhM_D02G0725	-1.72571	0.0213043
GhM_D02G0803	-1.43713	0.0148543
GhM_D02G0817	6.33697	0.00176231
GhM_D02G0909	1.42322	0.0472421
GhM_D02G1066	-1.9154	0.00735962
GhM_D02G1102	1.23383	0.00337496
GhM_D02G1120	2.92389	0.0286875
GhM_D02G1975	1.50835	5.77752e-06
GhM_D03G0213	1.01562	0.000600671
GhM_D03G0470	-1.0352	0.0407079
GhM_D03G1729	1.23404	0.00560108
GhM_D04G0528	7.07057	0.0022974
GhM_D04G1363	1.44542	0.00130202
GhM_D04G1973	1.04746	0.000948742
GhM_D05G2091	2.66121	0.00711775
GhM_D05G2589	1.62115	0.0120074
GhM_D05G2793	1.12561	0.00753754
GhM_D05G2954	-1.16659	0.0141272
GhM_D05G3335	-1.04403	0.00481824
GhM_D05G3359	9.63855	0.0202834
GhM_D05G4374	-2.05772	0.00431986
GhM_D06G0004	-10.0438	0.0178154
GhM_D06G0005	-7.09928	0.0015789
GhM_D06G0006	-5.82459	0.00400447
GhM_D06G0007	-6.21284	0.00217988
GhM_D06G0008	-4.43034	0.00168184
GhM_D06G0013	-6.24572	0.00246789
GhM_D06G0014	-9.27722	0.00146512
GhM_D06G0017	-9.16858	0.0015468
GhM_D06G0018	-9.15264	0.00154887
GhM_D06G0021	-2.84768	0.0158921
GhM_D06G0102	1.19807	0.0271802
GhM_D06G0156	-1.22952	0.0122478
GhM_D06G0165	2.46189	0.00754625
GhM_D06G0632	-1.00037	0.00473188
GhM_D06G0887	1.52522	0.000306546
GhM_D06G0970	-9.72099	2.31657e-07
GhM_D06G1008	1.39523	0.0288707
GhM_D06G1555	5.75052	0.00319173
GhM_D06G1924	-2.44548	0.00418439
GhM_D06G2402	-1.00595	0.0351264
GhM_D06G2435	1.14898	0.0439679
GhM_D06G2595	1.03784	0.0238293
GhM_D07G0585	4.22686	0.00339885
GhM_D07G0672	-1.16255	0.0323945
GhM_D07G0689	-2.12742	6.71897e-06
GhM_D07G0692	1.91449	0.00708515
GhM_D07G0978	1.66677	0.000267524
GhM_D07G1009	8.01794	0.0222028
GhM_D07G1087	-1.35858	0.0103276
GhM_D07G1353	1.15169	0.0227746
GhM_D07G1518	-1.68738	0.000304916
GhM_D07G1690	-1.04039	0.0382218
GhM_D07G2067	1.195	0.00173941
GhM_D07G2350	-1.64072	1.58847e-05
GhM_D07G2457	1.03057	0.00736802
GhM_D07G2560	1.31356	0.0327479
GhM_D08G0149	1.18924	1.32861e-05
GhM_D08G0150	7.77605	4.81111e-06
GhM_D08G1492	-4.52172	0.00251713
GhM_D08G1611	1.48963	0.00397649
GhM_D08G1627	8.18998	0.0156768
GhM_D08G2402	-1.06693	0.0056131
GhM_D08G3075	1.09659	0.0176906
GhM_D09G0104	2.00014	0.0444471
GhM_D09G1185	-1.13461	0.035401
GhM_D09G1746	-1.12611	0.000429928
GhM_D09G1982	3.11709	0.0342823
GhM_D09G2419	1.26447	0.00427217
GhM_D09G2447	-1.46489	1.59572e-07
GhM_D09G2569	1.24833	0.00170079
GhM_D10G0032	-1.59879	0.0127213
GhM_D10G0162	-1.71738	0.00959469
GhM_D10G0719	-1.29824	0.00506735
GhM_D10G0770	-1.43888	0.00450177
GhM_D10G1273	-3.04448	0.00675996
GhM_D10G1437	8.58731	0.0179365
GhM_D10G2986	7.89027	0.0167297
GhM_D10G2987	8.45768	0.0180079
GhM_D11G0038	1.84039	4.99806e-05
GhM_D11G1406	-1.58534	0.0162785
GhM_D11G1582	1.23386	3.19994e-08
GhM_D11G1634	-2.07825	0.00179737
GhM_D11G1716	1.44766	0.00414939
GhM_D11G3053	1.36835	0.0147052
GhM_D11G3054	-1.69462	0.00759231
GhM_D11G3059	-1.25207	0.01754
GhM_D11G3196	-6.22313	0.00047137
GhM_D11G3201	2.27403	0.000296075
GhM_D11G3379	-1.56314	0.0200603
GhM_D11G3389	-1.82557	0.0099941
GhM_D11G3429	-9.09581	0.0170967
GhM_D11G3431	-4.28188	1.42983e-06
GhM_D11G3432	-3.60831	3.28351e-06
GhM_D11G3435	10.6946	0.00142222
GhM_D11G3436	8.04882	0.0122204
GhM_D11G3440	-2.90035	0.00761493
GhM_D12G0313	4.0421	0.00311146
GhM_D12G0663	-3.7487	3.57916e-09
GhM_D12G0714	7.03185	1.3842e-09
GhM_D12G2118	1.04816	0.0441088
GhM_D12G2339	-1.37431	0.0215109
GhM_D12G3083	2.04571	0.00124122
GhM_D13G0243	-3.20091	0.00370626
GhM_D13G0265	-4.17191	0.00733846
GhM_D13G0280	-1.43153	0.0021856
GhM_D13G0287	-1.37286	0.0235372
GhM_D13G0457	-1.19006	0.00105462
GhM_D13G1406	1.18967	0.0182275
GhM_D13G2394	-1.10354	0.0229776
GhM_D13G2512	-1.81985	0.00627793
GhM_D13G2621	-2.27969	0.00142917
GhM_D13G2630	-1.46562	0.00366423
GhM_Scaf003G066	-1.43196	0.00502268
GhM_Scaf005G093	-5.21062	0.00250112

## Sheet: L_vs_H
Table S3: List of DEGs in the L vs. H comparison group
Geneid	logFC	PValue
GhM_A01G0903	1.28256	0.00843576
GhM_A01G1060	1.24676	0.00872138
GhM_A01G1233	-10.1244	3.24048e-10
GhM_A01G1467	-1.88002	0.0155933
GhM_A01G2060	-1.87523	0.00301856
GhM_A01G2069	-1.04233	0.0180855
GhM_A01G2080	-1.44276	0.00369421
GhM_A01G2081	-2.14775	0.00141499
GhM_A01G2173	2.29127	0.0201853
GhM_A01G2424	-1.09555	0.00771335
GhM_A01G2468	-6.58564	0.000147439
GhM_A01G2548	1.11286	0.0209948
GhM_A02G0344	-7.59873	3.68411e-12
GhM_A02G0422	6.20862	2.56894e-14
GhM_A02G0423	1.81439	0.000454457
GhM_A02G0427	-2.24521	6.00632e-06
GhM_A02G0461	10.7385	0.000199854
GhM_A02G0500	8.47219	0.00185604
GhM_A02G0519	-1.17883	0.00611151
GhM_A02G0574	-1.89353	1.18785e-05
GhM_A02G1203	-1.82795	0.0358173
GhM_A02G1715	-7.55096	0.00554899
GhM_A02G1801	-1.42268	4.65021e-07
GhM_A03G0034	-1.32312	0.000118573
GhM_A03G0057	1.11988	0.0184846
GhM_A03G0147	-1.78152	1.16497e-05
GhM_A03G1045	-3.0732	0.0223106
GhM_A03G1318	-1.07571	0.00552347
GhM_A03G1625	1.82097	0.0310551
GhM_A03G1764	1.0713	0.0244387
GhM_A03G1935	-1.24921	0.00836214
GhM_A03G2209	-6.80507	9.81446e-05
GhM_A03G2330	-5.74693	0.000102948
GhM_A03G2678	8.95619	5.35516e-08
GhM_A03G2688	2.64867	2.87153e-05
GhM_A03G2689	1.51726	0.0144805
GhM_A03G2690	1.11009	0.0115495
GhM_A03G2764	-3.1276	0.00964116
GhM_A04G0475	-2.52803	0.00620901
GhM_A04G0476	-2.7741	0.00172147
GhM_A04G1050	1.09424	0.0138185
GhM_A04G1279	-1.05126	0.00540599
GhM_A04G1339	-1.56087	0.00683244
GhM_A04G1380	-1.29096	0.0277554
GhM_A04G1824	-9.06412	5.72354e-05
GhM_A05G0062	-1.46079	0.00697673
GhM_A05G0216	-1.53815	0.0235437
GhM_A05G0285	2.85707	0.00046076
GhM_A05G0314	2.58994	0.000219032
GhM_A05G0315	2.71942	0.000365579
GhM_A05G0327	-1.07013	0.00252176
GhM_A05G0452	-1.43903	0.0145144
GhM_A05G1287	-1.43767	1.55926e-05
GhM_A05G1886	4.71981	0.000667316
GhM_A05G1887	8.18288	0.000316021
GhM_A05G1952	1.25161	1.60455e-08
GhM_A05G2326	-1.60861	0.0344131
GhM_A05G2881	-1.76217	0.000854528
GhM_A05G2970	-8.89572	0.0068288
GhM_A05G3293	1.4291	0.0434984
GhM_A05G4030	1.93642	0.0210573
GhM_A05G4751	-2.44819	0.00929913
GhM_A06G0216	-1.19841	0.0118475
GhM_A06G0233	-1.31012	0.0205367
GhM_A06G0296	4.4429	0.0157947
GhM_A06G0297	5.41083	0.00946361
GhM_A06G0881	1.82097	0.015437
GhM_A06G1666	-1.42791	0.0368133
GhM_A06G2121	-2.48128	5.14797e-07
GhM_A06G2140	1.91274	0.00132258
GhM_A07G0887	-1.37654	0.00116314
GhM_A07G0909	-1.57008	0.000786447
GhM_A07G0913	-6.84043	9.27926e-05
GhM_A07G1217	-1.13114	0.0353349
GhM_A07G1333	-2.36025	0.000448739
GhM_A07G1562	-1.2226	3.72973e-12
GhM_A07G1886	-1.82986	0.00952748
GhM_A07G2419	-1.1317	0.016983
GhM_A07G2431	2.57049	5.26578e-05
GhM_A07G2689	-1.11415	0.00256062
GhM_A08G0142	1.22908	0.00180417
GhM_A08G0211	-2.14404	0.0294967
GhM_A08G0634	3.38413	0.01134
GhM_A08G1026	-1.27532	0.000303894
GhM_A08G1466	-1.16868	0.0083008
GhM_A08G1469	-2.83416	7.90633e-06
GhM_A08G1470	-3.51923	2.5458e-07
GhM_A08G1472	-2.07222	1.08595e-12
GhM_A08G2127	-8.11421	0.00605494
GhM_A08G2540	2.23255	0.00152188
GhM_A08G2676	-1.25037	0.00622656
GhM_A08G3150	2.32533	0.00776584
GhM_A08G3222	-1.92019	0.0174422
GhM_A09G0156	5.27249	0.000299845
GhM_A09G0330	-1.20242	0.000232362
GhM_A09G0334	3.9648	0.000131899
GhM_A09G0519	-1.28958	0.00948442
GhM_A09G0546	-1.3385	0.0165664
GhM_A09G0565	7.8594	0.00398038
GhM_A09G1498	9.33008	0.000221754
GhM_A09G2691	1.36993	0.00769185
GhM_A09G2710	1.29908	0.0121449
GhM_A10G0399	-2.06055	0.000880132
GhM_A10G1649	-1.53747	0.0197037
GhM_A10G1931	-1.80132	0.000727596
GhM_A10G2207	1.10673	0.0411108
GhM_A10G2208	1.05879	0.0392738
GhM_A10G2442	7.06412	0.0293074
GhM_A10G2949	4.82539	0.0142895
GhM_A10G2950	1.17637	0.0204874
GhM_A10G3039	1.38732	0.0208973
GhM_A11G0038	-1.25521	0.00722187
GhM_A11G0103	2.91617	0.0152323
GhM_A11G0528	-1.10093	0.00455907
GhM_A11G0597	-1.20339	0.0300682
GhM_A11G0851	-1.01407	0.0208116
GhM_A11G1493	-1.30189	5.65525e-05
GhM_A11G1728	1.14495	0.00101575
GhM_A11G1729	1.64992	0.0412366
GhM_A11G1806	1.32748	0.0416987
GhM_A11G1931	-1.49203	0.0277561
GhM_A11G2072	-1.43563	0.00289977
GhM_A11G3113	-1.10267	0.000776173
GhM_A11G3152	-8.83439	0.00778396
GhM_A11G3895	-1.13557	0.000721126
GhM_A11G3981	5.37881	0.0128966
GhM_A11G4019	1.74299	0.0315083
GhM_A12G0010	1.54243	0.0463489
GhM_A12G0014	-1.27064	0.000850052
GhM_A12G0086	1.29511	0.0142979
GhM_A12G0375	-2.21537	0.00643215
GhM_A12G1432	-8.08168	0.0145799
GhM_A12G1758	1.34286	0.00372363
GhM_A12G2346	-1.04064	5.67606e-09
GhM_A12G2798	-1.02669	0.0029231
GhM_A12G2861	1.98752	0.0136971
GhM_A12G2959	-1.17613	0.00267007
GhM_A12G3058	-1.79445	0.00141838
GhM_A12G3196	1.58622	0.0189507
GhM_A13G0267	6.6513	0.000526337
GhM_A13G0812	1.75952	0.0184438
GhM_A13G0814	1.73486	0.00329764
GhM_A13G0827	-1.5993	0.00944118
GhM_A13G0959	-1.43896	0.00813539
GhM_A13G1174	6.30895	0.00493212
GhM_A13G1317	4.5052	0.00250103
GhM_A13G2022	1.10467	0.000387671
GhM_A13G2435	-1.059	0.00535002
GhM_A13G2445	-1.75985	0.000675006
GhM_A13G2484	-1.2049	0.000289173
GhM_A13G2491	-1.13715	0.00689293
GhM_A13G2492	1.57084	0.0343054
GhM_A13G2494	-1.22527	0.00972598
GhM_A13G2507	-1.26529	0.00195451
GhM_A13G2835	-1.77395	0.000568935
GhM_A13G2877	-1.1565	0.00115547
GhM_A13G2900	-5.98851	7.87444e-05
GhM_A13G2913	1.13041	0.0442364
GhM_D01G0241	1.58111	0.000676785
GhM_D01G0250	-2.02124	0.000327032
GhM_D01G0295	1.54726	0.00119593
GhM_D01G0301	7.61945	0.000427013
GhM_D01G0302	2.25027	0.000320451
GhM_D01G1026	1.36082	0.0028118
GhM_D01G1031	1.36962	0.010231
GhM_D01G1837	6.62297	0.000527123
GhM_D01G1848	-1.04739	0.00101934
GhM_D01G2204	1.01162	0.00672429
GhM_D01G2328	9.55802	0.0303868
GhM_D01G2406	-7.38468	7.47955e-05
GhM_D01G2459	-1.22386	0.000280228
GhM_D01G2465	-1.38186	0.00865091
GhM_D01G2466	-2.67848	6.72185e-05
GhM_D01G2467	-3.02823	0.000312584
GhM_D01G2581	1.11061	0.000591012
GhM_D02G0052	2.2848	0.0398194
GhM_D02G0065	4.41737	3.24957e-05
GhM_D02G0128	3.32505	0.00115702
GhM_D02G0158	1.07369	0.0115476
GhM_D02G0183	1.64438	0.000709125
GhM_D02G0253	1.28648	0.0404311
GhM_D02G0284	7.03871	0.0180913
GhM_D02G0483	-1.14802	0.0139895
GhM_D02G0803	-1.56381	0.0112251
GhM_D02G1060	-7.04315	6.25051e-05
GhM_D02G1534	-1.18495	0.0463976
GhM_D02G1862	-1.10843	0.0207661
GhM_D02G1981	-1.41105	0.00242672
GhM_D02G2574	-1.66976	0.00445144
GhM_D03G0247	1.27873	0.00252302
GhM_D03G0551	-1.08975	0.0134742
GhM_D03G0665	1.07672	0.0170659
GhM_D03G0780	-1.28464	0.00261032
GhM_D04G0347	1.74306	0.015749
GhM_D04G0567	-1.28757	0.00540459
GhM_D04G0812	-1.69032	0.00643402
GhM_D04G1827	-1.02239	0.0259467
GhM_D04G2193	-1.30748	0.0142549
GhM_D04G2208	3.7768	0.00343003
GhM_D04G2260	1.30373	0.0467102
GhM_D04G2310	1.30049	0.0118424
GhM_D05G0221	-1.46785	0.0454325
GhM_D05G0349	-1.13602	3.49634e-08
GhM_D05G0355	1.25992	0.000339584
GhM_D05G0475	-1.04899	0.0212783
GhM_D05G1194	-1.16289	0.0427007
GhM_D05G1324	-1.05984	0.00200415
GhM_D05G2589	1.94571	0.000198674
GhM_D05G2724	1.10545	0.0052339
GhM_D05G2793	1.03651	0.00865205
GhM_D05G3359	9.3918	0.0281732
GhM_D05G3877	3.69632	0.00480106
GhM_D05G4160	-5.29915	0.000417425
GhM_D05G4241	1.73065	0.0226505
GhM_D05G4341	2.21778	0.0125467
GhM_D06G0021	-3.01525	0.00190519
GhM_D06G0102	1.18515	0.0112962
GhM_D06G0300	6.94571	0.00666135
GhM_D06G0301	3.37622	0.016313
GhM_D06G0303	6.08304	0.00833489
GhM_D06G0305	9.20974	0.0288019
GhM_D06G0307	7.00387	0.0299275
GhM_D06G0308	4.36156	0.0139771
GhM_D06G0309	6.36043	0.00845984
GhM_D06G0632	-1.35056	0.000185728
GhM_D06G0887	1.5933	0.0134702
GhM_D06G0970	-5.56898	1.74089e-06
GhM_D06G1624	-2.31073	0.0100141
GhM_D06G1914	-1.4761	0.000191565
GhM_D06G1927	-5.31857	0.000948332
GhM_D06G2024	-8.99413	1.99811e-09
GhM_D06G2032	-1.24535	0.00024291
GhM_D06G2435	1.44815	0.0366318
GhM_D07G0098	4.81017	0.0115913
GhM_D07G0206	-1.29143	0.0143166
GhM_D07G0553	-1.08176	0.0017102
GhM_D07G0610	-1.56894	2.89111e-11
GhM_D07G0710	-1.08027	0.0496782
GhM_D07G0826	-1.16754	0.0173143
GhM_D07G0830	-1.0276	0.0135806
GhM_D07G0890	-1.14008	0.00305012
GhM_D07G1200	-1.00295	0.0465859
GhM_D07G1927	-1.70819	0.00310325
GhM_D07G1951	4.15838	0.00118306
GhM_D07G2384	1.46647	0.0157307
GhM_D07G2560	1.32573	0.0146991
GhM_D07G2712	-1.43973	0.00205676
GhM_D08G0149	1.16003	2.04779e-05
GhM_D08G0150	7.95281	0.000158866
GhM_D08G0231	-1.01891	0.00276909
GhM_D08G0337	-1.02511	0.0292808
GhM_D08G0397	-1.8844	0.00387249
GhM_D08G0529	2.18355	0.0167396
GhM_D08G0534	3.11134	0.00128552
GhM_D08G0549	-4.69557	0.000110543
GhM_D08G1742	-1.4727	0.0308232
GhM_D08G2514	-4.15237	4.90077e-06
GhM_D08G3123	3.53341	4.02848e-08
GhM_D09G0038	4.83291	0.00171086
GhM_D09G0039	3.17744	0.00554473
GhM_D09G0062	2.44593	0.0415537
GhM_D09G0072	1.5106	0.0114375
GhM_D09G0096	1.90433	0.0393614
GhM_D09G0104	2.11118	0.0196841
GhM_D09G0289	-1.02078	0.0082696
GhM_D09G0903	-7.90407	3.15392e-12
GhM_D09G0973	3.94517	0.0020621
GhM_D09G1070	1.12259	1.0127e-10
GhM_D09G1166	-1.08355	0.032326
GhM_D09G1185	-1.70873	0.00689308
GhM_D09G2299	-1.73349	0.00404595
GhM_D09G2348	-1.08339	0.0157043
GhM_D09G2410	2.35054	5.91737e-06
GhM_D09G2419	1.52214	1.02111e-05
GhM_D09G2447	-1.71958	1.89753e-07
GhM_D09G2569	2.40361	0.0065823
GhM_D09G2603	-1.27425	0.00284601
GhM_D10G0032	-1.3461	0.0369032
GhM_D10G0668	8.60157	0.0291888
GhM_D10G0719	-1.46782	0.000205808
GhM_D10G0790	1.39336	5.28143e-05
GhM_D10G0885	-1.51189	0.00403943
GhM_D10G1213	-1.40715	0.000826675
GhM_D10G1274	-1.83119	0.00753092
GhM_D10G1369	1.45858	0.0135066
GhM_D10G1428	-1.74215	0.0403197
GhM_D10G1578	-1.05866	0.00149385
GhM_D10G2048	-1.87719	1.45946e-05
GhM_D10G2408	1.19154	0.0474279
GhM_D10G2445	-1.12414	0.00898471
GhM_D10G2726	1.18407	0.00549458
GhM_D10G2727	1.5176	0.00284618
GhM_D10G2732	4.43727	0.0007791
GhM_D10G2739	-1.49011	0.00980457
GhM_D10G2760	1.63602	0.0125894
GhM_D10G2895	-1.04505	0.00432713
GhM_D10G2899	-1.42056	2.92221e-06
GhM_D10G2986	8.54347	0.00288579
GhM_D10G2987	8.99213	0.0031953
GhM_D11G0276	1.50155	0.00139201
GhM_D11G0564	-1.03503	0.00103073
GhM_D11G1126	1.12013	0.0087186
GhM_D11G1406	-1.74866	0.00174827
GhM_D11G1437	-1.11519	0.0478057
GhM_D11G1480	-1.05598	0.00188827
GhM_D11G1634	-2.08619	0.000168021
GhM_D11G1716	1.45619	0.00392307
GhM_D11G3054	-1.5782	0.00156516
GhM_D11G3059	-1.38932	0.00400262
GhM_D11G3078	-1.40883	0.0149513
GhM_D11G3118	-1.73783	0.0431481
GhM_D11G3196	-6.66252	1.20642e-05
GhM_D11G3201	1.07648	0.0449071
GhM_D11G3440	-1.13404	0.00428682
GhM_D11G3743	1.84948	0.0142527
GhM_D11G3886	2.17674	0.0177871
GhM_D11G3911	-1.27232	0.0175241
GhM_D12G0095	-1.25642	0.000626819
GhM_D12G0281	1.65184	0.00201688
GhM_D12G0663	-4.42847	4.42114e-16
GhM_D12G0714	7.13134	1.04851e-11
GhM_D12G2159	7.66414	0.0104662
GhM_D12G3083	1.84841	0.0174864
GhM_D12G3177	1.34505	0.0480578
GhM_D13G0180	-1.19574	0.000166402
GhM_D13G0209	6.5429	0.00062901
GhM_D13G0243	-2.91926	0.000706478
GhM_D13G0265	-3.83572	0.00157215
GhM_D13G0266	-1.2729	0.0256432
GhM_D13G0280	-1.43994	0.000141607
GhM_D13G0287	-1.84321	0.000692043
GhM_D13G0571	-1.92656	0.00224346
GhM_D13G0964	-1.36532	0.00400589
GhM_D13G1406	1.90022	0.00927691
GhM_D13G1494	-1.56107	0.0465992
GhM_D13G1697	-2.04682	0.019921
GhM_D13G1869	8.67088	0.00670333
GhM_D13G1870	5.75952	0.0115337
GhM_D13G2332	-1.03723	0.0118851
GhM_D13G2512	-2.52859	0.00559918
GhM_D13G2630	-1.32686	0.000865574
GhM_D13G2893	-1.41	5.44184e-05

## Sheet: M_vs_H
table S3: List of DEGs in the M vs. H comparison group
Geneid	logFC	pvalue
GhM_A01G0188	-1.5731	0.000524064
GhM_A01G0405	7.26959	0.0142319
GhM_A01G0503	-1.14237	0.0457214
GhM_A01G0527	1.16177	0.0474613
GhM_A01G0642	-2.23895	0.00466825
GhM_A01G0668	-1.32248	0.0407484
GhM_A01G1118	-1.32244	0.0317883
GhM_A01G1119	-1.85668	0.0391733
GhM_A01G1233	-9.79877	1.2983e-44
GhM_A01G1410	1.78467	0.0430062
GhM_A01G1483	3.68677	0.0195565
GhM_A01G1606	-1.00373	0.0339493
GhM_A01G1803	-1.71528	0.00301135
GhM_A01G2054	-2.24165	0.00357033
GhM_A01G2256	2.91075	0.00412861
GhM_A01G2413	6.04447	0.00203074
GhM_A01G2422	-2.95645	0.0388323
GhM_A01G2438	1.03271	0.00701465
GhM_A01G2548	1.09139	0.0108279
GhM_A01G2774	3.35754	0.014481
GhM_A01G2806	-1.01376	0.0446964
GhM_A02G0122	-1.46011	0.0103793
GhM_A02G0158	3.65903	0.0287698
GhM_A02G0186	-1.94646	0.0139544
GhM_A02G0431	-1.68183	0.0176201
GhM_A02G0432	-1.90916	0.0047794
GhM_A02G0604	-1.08495	0.0046852
GhM_A02G0648	2.06924	0.0471684
GhM_A02G0690	1.83934	0.0243313
GhM_A02G0769	1.26423	0.00440117
GhM_A02G0912	-1.08767	0.0369806
GhM_A02G1006	-1.45337	0.0304902
GhM_A02G1156	-2.85544	0.0249321
GhM_A02G1270	-1.39876	0.0157281
GhM_A02G1416	2.85318	0.0252146
GhM_A02G1777	-1.08288	0.0080907
GhM_A02G1786	1.22584	0.0134776
GhM_A02G1855	-2.33396	0.00711302
GhM_A02G1873	-8.59828	0.0154576
GhM_A02G1874	-7.00032	0.0487638
GhM_A02G1977	1.9022	0.0218063
GhM_A02G2074	-1.16027	0.0241362
GhM_A02G2144	2.31202	0.0419105
GhM_A02G2234	1.02483	0.0408042
GhM_A03G0112	-2.71559	0.0345644
GhM_A03G0147	-1.25472	0.00034625
GhM_A03G0159	1.27991	0.0469168
GhM_A03G0274	-2.64717	0.0442005
GhM_A03G0299	-1.10442	0.00918579
GhM_A03G0568	-1.85186	1.89711e-07
GhM_A03G0635	-3.06708	0.0284756
GhM_A03G0732	-1.54406	0.00829918
GhM_A03G0748	2.66952	0.0422089
GhM_A03G0795	1.21404	0.0148097
GhM_A03G0817	-1.62973	0.0238447
GhM_A03G0864	-1.37398	0.00872873
GhM_A03G0904	1.08346	0.0052378
GhM_A03G0969	-2.88687	0.00874102
GhM_A03G1045	-4.07979	0.00741466
GhM_A03G1094	-1.83421	0.00258556
GhM_A03G1112	1.68071	0.0492921
GhM_A03G1141	-2.94894	2.69751e-10
GhM_A03G1142	-2.67843	4.14594e-09
GhM_A03G1206	-10.4347	1.53859e-06
GhM_A03G1323	1.17217	7.63789e-12
GhM_A03G1328	8.56913	8.75735e-11
GhM_A03G1367	-2.6131	0.000142934
GhM_A03G1384	-1.17546	0.000814254
GhM_A03G1419	-2.27336	0.0322687
GhM_A03G2039	-1.75263	0.000388123
GhM_A03G2054	1.18393	0.0175014
GhM_A03G2109	-2.0156	0.0214659
GhM_A03G2125	-3.37447	0.0198623
GhM_A03G2209	-8.07851	1.27745e-09
GhM_A03G2276	-2.65839	0.0123022
GhM_A03G2288	-2.58434	9.32016e-06
GhM_A03G2290	1.11307	3.3072e-08
GhM_A03G2293	1.32812	0.0386835
GhM_A03G2309	1.24251	0.00204161
GhM_A03G2329	-5.51904	5.19896e-07
GhM_A03G2330	-6.5048	2.89065e-14
GhM_A03G2445	-7.21467	0.0422384
GhM_A03G2446	-7.4913	0.0257328
GhM_A03G2562	3.50776	0.000179852
GhM_A03G2638	-1.09706	0.00647359
GhM_A03G2677	4.65245	2.2024e-05
GhM_A03G2678	8.40637	1.02676e-20
GhM_A03G2679	-2.06203	0.0153179
GhM_A03G2688	2.00628	8.77983e-07
GhM_A03G2690	1.67196	1.92789e-06
GhM_A03G2691	-2.59377	0.000180834
GhM_A03G2750	-7.63578	1.40072e-07
GhM_A04G0031	-1.89846	0.0434733
GhM_A04G0143	1.15048	0.00198334
GhM_A04G0172	-3.10591	0.0255654
GhM_A04G0176	-3.09025	0.00878435
GhM_A04G0241	-1.49582	0.000123627
GhM_A04G0247	1.11402	0.00181209
GhM_A04G0301	2.08015	0.0172431
GhM_A04G0460	1.7152	0.0120895
GhM_A04G0489	-2.89897	0.0479745
GhM_A04G0499	-1.12869	0.0105722
GhM_A04G1050	1.81767	6.85346e-05
GhM_A04G1292	-1.09922	0.0365379
GhM_A04G1410	-1.12493	0.0143962
GhM_A04G1435	1.17421	0.0289946
GhM_A04G1461	1.25706	0.0088243
GhM_A04G1492	-1.56369	0.00476529
GhM_A04G1507	-1.25877	0.0110936
GhM_A04G1824	-9.44819	8.36519e-06
GhM_A04G1917	1.01963	0.0259079
GhM_A04G1918	-1.51953	0.0436827
GhM_A04G1923	-1.95215	4.5476e-07
GhM_A05G0037	-3.12816	0.00570793
GhM_A05G0062	-1.16413	0.0179015
GhM_A05G0096	-3.66174	0.0182439
GhM_A05G0192	2.58744	0.00311876
GhM_A05G0266	3.00281	0.0227334
GhM_A05G0327	-1.88873	1.26628e-13
GhM_A05G0329	3.59609	0.0128187
GhM_A05G0344	3.28651	0.000428367
GhM_A05G0358	-1.9224	1.59824e-06
GhM_A05G0425	-3.37365	0.0210765
GhM_A05G0452	-1.33626	0.0177319
GhM_A05G0542	-1.58401	0.0101327
GhM_A05G0642	1.10467	0.000730216
GhM_A05G0813	1.00136	0.0361857
GhM_A05G0945	2.45337	0.00691016
GhM_A05G0946	2.0193	0.00187438
GhM_A05G1002	1.22461	0.0158235
GhM_A05G1020	-1.40465	0.00342895
GhM_A05G1031	-1.14532	0.00825011
GhM_A05G1094	1.23213	0.0490995
GhM_A05G1366	1.4082	0.0168654
GhM_A05G1502	1.25359	0.00238382
GhM_A05G1725	1.37417	0.000657081
GhM_A05G1745	-1.24002	0.049493
GhM_A05G1752	-1.13526	0.00920571
GhM_A05G1786	-1.59639	0.00285742
GhM_A05G1881	-1.16618	0.013205
GhM_A05G1886	5.25798	7.97422e-06
GhM_A05G1887	7.65652	1.52161e-09
GhM_A05G1921	-2.1774	0.0079354
GhM_A05G1982	1.54641	0.0245572
GhM_A05G2026	1.15542	0.0190904
GhM_A05G2272	1.13851	0.00149998
GhM_A05G2288	-1.26147	0.0246279
GhM_A05G2326	-1.27	0.0373388
GhM_A05G2447	2.36903	1.19704e-05
GhM_A05G2448	1.84287	6.94765e-05
GhM_A05G2463	-1.09703	0.00854994
GhM_A05G2489	3.10531	3.31357e-05
GhM_A05G2501	-1.12676	0.00387549
GhM_A05G2539	1.02724	7.58946e-10
GhM_A05G2541	-3.26926	0.0216853
GhM_A05G2553	-1.60476	0.000843919
GhM_A05G2602	1.07645	1.05434e-05
GhM_A05G2631	-2.09134	8.90707e-05
GhM_A05G2681	9.98899	2.85224e-16
GhM_A05G2682	5.87213	6.73066e-06
GhM_A05G2683	4.38149	8.53542e-08
GhM_A05G2694	-1.33735	0.0312071
GhM_A05G2715	1.5805	0.0250344
GhM_A05G2794	-1.77243	0.0313933
GhM_A05G2797	-3.01229	0.000878284
GhM_A05G2834	1.14012	0.0179368
GhM_A05G2863	-3.59956	0.0270551
GhM_A05G2881	-1.63696	6.46415e-05
GhM_A05G2896	-2.13327	0.0192378
GhM_A05G2970	-8.24859	0.00313865
GhM_A05G3022	-1.23511	0.0148399
GhM_A05G3223	-2.05479	0.00159451
GhM_A05G3311	-2.61528	0.000244581
GhM_A05G3476	1.13663	0.00918457
GhM_A05G3763	1.22034	0.0294242
GhM_A05G3782	1.10438	0.0106854
GhM_A05G3970	2.05721	0.0258471
GhM_A05G4044	-4.28501	0.000427641
GhM_A05G4045	-4.57533	0.00952755
GhM_A05G4131	-1.07932	0.0396773
GhM_A05G4318	-2.7996	8.38275e-08
GhM_A05G4494	1.34422	0.0460939
GhM_A05G4588	-2.21337	0.0193302
GhM_A05G4655	1.0318	0.0399794
GhM_A05G4784	2.84711	0.000181399
GhM_A05G4929	-1.13118	2.75659e-06
GhM_A06G0162	2.19481	0.00508923
GhM_A06G0296	4.70405	0.0185467
GhM_A06G0738	2.45925	0.00080429
GhM_A06G0802	1.00833	0.0249001
GhM_A06G0803	3.21455	0.000293101
GhM_A06G0998	1.25233	1.82629e-07
GhM_A06G1129	-3.99725	0.000504355
GhM_A06G1131	-2.20476	0.00307712
GhM_A06G1545	1.05903	0.0357979
GhM_A06G1605	2.14866	0.0195267
GhM_A06G1861	2.22483	0.0378516
GhM_A06G1862	-4.0804	2.40006e-09
GhM_A06G1896	-2.1196	6.67398e-07
GhM_A06G1897	-1.78399	1.60783e-06
GhM_A06G1927	-1.68744	0.00996941
GhM_A06G2049	-4.94534	0.000319443
GhM_A06G2087	3.02105	0.0367839
GhM_A06G2121	-1.87635	5.055e-06
GhM_A06G2190	2.14512	0.0172864
GhM_A06G2194	1.04382	0.00315005
GhM_A06G2237	-1.42075	0.0120961
GhM_A06G2263	-2.42603	0.039883
GhM_A06G2273	-3.80063	0.0353648
GhM_A06G2407	-2.88385	4.12537e-08
GhM_A06G2408	-2.14059	0.0375585
GhM_A06G2438	1.68617	0.0362415
GhM_A06G2461	1.01801	0.0160951
GhM_A06G2486	-1.74854	0.0112241
GhM_A07G0077	3.73403	0.0183421
GhM_A07G0372	-1.70507	0.012864
GhM_A07G0695	3.03472	2.07087e-06
GhM_A07G0737	1.1362	0.00581561
GhM_A07G0955	1.32128	0.00601398
GhM_A07G1107	1.25085	0.0058394
GhM_A07G1117	-2.4464	0.0128845
GhM_A07G1247	-1.0957	0.0457166
GhM_A07G1281	-2.55158	0.0389741
GhM_A07G1530	-1.0442	0.0133918
GhM_A07G1651	2.42161	0.000413457
GhM_A07G1710	-1.2307	0.0447877
GhM_A07G1906	1.18209	0.0462653
GhM_A07G1987	-2.36946	0.0449705
GhM_A07G2117	-1.12221	0.000557559
GhM_A07G2300	-1.57745	0.0142336
GhM_A07G2431	1.1114	0.012025
GhM_A07G2510	-1.04977	0.0162967
GhM_A07G2640	-1.75347	0.0253313
GhM_A07G2673	-2.60007	0.0174491
GhM_A07G2864	-2.83192	0.0470514
GhM_A08G0034	-4.49936	7.41901e-06
GhM_A08G0035	-4.75909	6.20555e-05
GhM_A08G0197	-1.74759	0.00201956
GhM_A08G0336	2.93374	0.00462479
GhM_A08G0444	-1.53161	0.0233019
GhM_A08G0668	2.18263	0.0393996
GhM_A08G0763	2.57411	0.0438276
GhM_A08G0804	-1.1465	0.00382317
GhM_A08G1026	-1.43361	2.43409e-07
GhM_A08G1327	1.56069	0.0352645
GhM_A08G1468	-1.02062	2.73269e-13
GhM_A08G1469	-2.27063	7.71276e-09
GhM_A08G1470	-2.87544	2.51948e-11
GhM_A08G1472	-2.04678	5.35852e-81
GhM_A08G1550	1.62552	0.0244725
GhM_A08G1692	-1.58375	1.20035e-14
GhM_A08G1789	-1.81722	0.027799
GhM_A08G2034	4.56564	2.22711e-14
GhM_A08G2035	-1.17844	0.0119253
GhM_A08G2036	-1.12697	0.0129359
GhM_A08G2056	3.12806	8.65123e-59
GhM_A08G2062	-1.12229	8.27838e-37
GhM_A08G2093	-1.02713	8.58908e-07
GhM_A08G2094	-1.17615	1.44888e-05
GhM_A08G2158	-1.11703	0.00572921
GhM_A08G2270	3.25918	0.0204196
GhM_A08G2321	-2.43951	0.0419485
GhM_A08G2374	4.43512	0.000111736
GhM_A08G2384	1.0222	1.67871e-06
GhM_A08G2386	1.95934	8.64713e-51
GhM_A08G2643	1.96705	0.00316354
GhM_A08G2649	-1.93115	0.0230746
GhM_A08G2724	-3.14051	0.0261622
GhM_A08G2748	1.90982	0.000159159
GhM_A08G2758	-1.28085	0.0401809
GhM_A08G2954	-1.22844	0.0130309
GhM_A08G2976	-1.40948	0.00802283
GhM_A08G3124	-1.19449	0.0226867
GhM_A09G0117	2.86825	0.0498211
GhM_A09G0156	5.10416	2.92992e-05
GhM_A09G0163	-1.58746	0.000326297
GhM_A09G0219	4.55015	0.00037109
GhM_A09G0220	4.56694	0.00102166
GhM_A09G0221	1.91298	0.026925
GhM_A09G0222	2.87684	0.00044518
GhM_A09G0233	7.35847	0.00345384
GhM_A09G0237	3.68822	0.0133517
GhM_A09G0247	5.8798	0.0107861
GhM_A09G0256	1.96112	0.00376246
GhM_A09G0269	-2.98949	0.00963311
GhM_A09G0297	7.61936	1.0552e-06
GhM_A09G0334	4.02217	1.34906e-08
GhM_A09G0358	1.50997	0.0474243
GhM_A09G0546	-1.38199	0.00185427
GhM_A09G0565	7.31338	0.000720513
GhM_A09G0874	3.60513	0.00487566
GhM_A09G0904	-1.0337	0.0123468
GhM_A09G1055	2.66949	1.5967e-15
GhM_A09G1596	-1.42522	0.0456965
GhM_A09G1862	-2.18469	0.0227882
GhM_A09G1970	-1.1501	0.0358076
GhM_A09G2035	1.99076	0.00575018
GhM_A09G2062	1.03009	0.0151135
GhM_A09G2125	4.35719	0.00116969
GhM_A09G2182	-1.14685	0.0126509
GhM_A09G2183	2.80868	0.0418568
GhM_A09G2601	-1.59403	0.0092
GhM_A09G2816	1.71905	0.0299486
GhM_A09G2864	-1.48145	0.0160176
GhM_A10G0057	-2.15778	0.0480937
GhM_A10G0120	-1.25507	0.0456769
GhM_A10G0188	2.9372	0.0152391
GhM_A10G0402	-1.83596	0.00751352
GhM_A10G0619	-1.12705	0.00300937
GhM_A10G0705	1.58864	0.00677214
GhM_A10G0905	1.207	0.000237251
GhM_A10G1269	-1.4522	0.0433293
GhM_A10G1838	3.82659	0.00239361
GhM_A10G1894	-1.10096	5.96531e-06
GhM_A10G1903	3.4087	0.0458204
GhM_A10G1931	-1.08774	0.0174796
GhM_A10G2158	1.00844	5.38096e-05
GhM_A10G2207	-1.22987	0.00283381
GhM_A10G2208	-1.16124	0.00334112
GhM_A10G2225	1.32267	0.0007097
GhM_A10G2230	-1.0079	0.00433613
GhM_A10G2576	5.74583	7.93555e-05
GhM_A10G2596	1.69763	0.0434123
GhM_A10G2608	1.97265	7.3131e-05
GhM_A10G2609	2.96433	2.3008e-05
GhM_A10G2610	8.42581	5.07094e-05
GhM_A10G2698	-2.0269	3.22992e-05
GhM_A10G2699	-1.27208	9.27172e-06
GhM_A10G2701	-1.7388	0.00349214
GhM_A10G2723	-1.02964	0.0277622
GhM_A10G2821	1.34962	0.000107058
GhM_A10G2908	2.77022	8.78169e-05
GhM_A10G2909	2.31017	0.000402168
GhM_A10G2910	1.87558	0.0123127
GhM_A10G2911	1.84215	0.0101501
GhM_A10G2912	2.03514	0.000416483
GhM_A10G2913	2.08764	1.81122e-05
GhM_A10G2924	1.74479	0.00979428
GhM_A10G2949	6.204	0.000186221
GhM_A10G2950	1.36101	0.000794506
GhM_A10G2987	2.61246	0.030959
GhM_A10G3039	1.86956	0.000156691
GhM_A11G0024	-2.0064	0.0239068
GhM_A11G0140	1.05957	0.039564
GhM_A11G0183	-1.2729	0.0469779
GhM_A11G0262	-1.41072	0.00528848
GhM_A11G0388	-1.17415	0.043097
GhM_A11G0528	-1.21805	0.000374718
GhM_A11G0571	1.23144	0.0389402
GhM_A11G0597	-1.08038	0.0338645
GhM_A11G0872	-2.0105	0.0240878
GhM_A11G0948	-1.03396	0.0185789
GhM_A11G0976	-2.90845	0.0236954
GhM_A11G1006	1.06081	5.38701e-05
GhM_A11G1022	-1.62951	0.0277789
GhM_A11G1056	4.31016	0.0183649
GhM_A11G1094	1.25217	2.65441e-09
GhM_A11G1156	1.0708	0.000565434
GhM_A11G1249	-1.79586	0.0449619
GhM_A11G1252	-3.92626	0.00113942
GhM_A11G1284	-1.80393	0.00670936
GhM_A11G1329	3.67848	0.0429564
GhM_A11G1417	2.27313	0.0409704
GhM_A11G1565	-1.23096	0.0109075
GhM_A11G1801	2.21151	0.0486965
GhM_A11G1804	1.83317	0.0369371
GhM_A11G1805	3.77981	5.2268e-06
GhM_A11G1806	2.29898	6.21227e-05
GhM_A11G1931	-1.45463	0.0430982
GhM_A11G2072	-1.2226	0.00821702
GhM_A11G2189	-3.15622	0.0419199
GhM_A11G2368	-2.18363	0.00022294
GhM_A11G2372	1.62376	0.0294092
GhM_A11G2565	-1.21754	0.0380373
GhM_A11G2694	-2.51224	0.0227299
GhM_A11G2753	-2.31368	0.0350901
GhM_A11G2931	-1.1756	0.0406673
GhM_A11G3343	-2.38112	0.024755
GhM_A11G3371	-2.6143	0.027685
GhM_A11G3436	-1.54231	0.000355606
GhM_A11G3483	-1.23399	0.0274689
GhM_A11G3517	-3.36138	0.021154
GhM_A11G3732	-1.27886	0.0451912
GhM_A11G3764	-1.8356	0.0321972
GhM_A11G3899	-2.47944	0.0241938
GhM_A11G3931	-2.70023	0.0052362
GhM_A11G4036	1.1675	0.00117854
GhM_A11G4074	-1.31244	0.0091722
GhM_A12G0106	6.56507	0.00136551
GhM_A12G0259	-2.89139	1.79995e-05
GhM_A12G0298	-1.30547	0.0173483
GhM_A12G0554	2.48784	1.95088e-121
GhM_A12G0555	2.72448	4.11628e-83
GhM_A12G0566	-1.17942	0.00042795
GhM_A12G0712	-1.02013	0.0384762
GhM_A12G0730	-1.8367	5.9306e-104
GhM_A12G0909	1.92135	2.65141e-30
GhM_A12G1002	4.15239	8.1549e-14
GhM_A12G1098	3.63271	0.0414649
GhM_A12G1140	3.66355	0.000150977
GhM_A12G1228	-1.01691	0.00572958
GhM_A12G1432	-22.2962	3.60535e-11
GhM_A12G1453	3.25102	0.0282593
GhM_A12G1610	-1.51397	0.0231384
GhM_A12G1943	5.39543	1.62987e-06
GhM_A12G1973	1.41746	0.0498194
GhM_A12G2094	-1.03806	0.000185746
GhM_A12G2113	1.50751	0.0074692
GhM_A12G2154	1.58268	0.0244117
GhM_A12G2534	-1.58398	0.0397014
GhM_A12G2861	1.90745	0.00438676
GhM_A12G2959	-1.15865	0.00250463
GhM_A12G2960	-1.34575	0.0297782
GhM_A12G3058	-1.48249	0.0155807
GhM_A13G0011	-1.40535	0.00371531
GhM_A13G0031	-3.73895	1.36122e-06
GhM_A13G0073	-1.25628	0.0249939
GhM_A13G0194	3.82101	0.0319168
GhM_A13G0494	2.48559	0.00621872
GhM_A13G0648	2.85342	0.0127336
GhM_A13G0705	-2.44495	0.00770234
GhM_A13G0774	-1.64167	0.0345824
GhM_A13G0805	1.11507	4.19251e-05
GhM_A13G0812	-1.08948	0.0420468
GhM_A13G0893	-2.56571	0.00604751
GhM_A13G1074	-2.51946	0.0494227
GhM_A13G1150	3.3673	0.0058557
GhM_A13G1402	3.02001	0.0124315
GhM_A13G1485	-1.02853	0.00787066
GhM_A13G1509	-1.7485	6.53005e-17
GhM_A13G1511	-1.69142	7.01359e-05
GhM_A13G1528	-1.01737	1.07606e-11
GhM_A13G1537	1.39663	0.0029389
GhM_A13G1538	2.22121	2.55858e-10
GhM_A13G1539	1.31804	4.88497e-09
GhM_A13G1560	2.99679	5.86192e-10
GhM_A13G1562	-2.14462	2.26968e-08
GhM_A13G1609	-4.87968	3.52138e-05
GhM_A13G1616	5.97735	5.72088e-07
GhM_A13G1620	1.28965	2.42129e-12
GhM_A13G1627	5.90481	2.12395e-15
GhM_A13G1704	1.0748	0.00155304
GhM_A13G1878	-1.0561	0.00269452
GhM_A13G1950	-1.16785	0.032885
GhM_A13G2047	-1.44561	0.0326981
GhM_A13G2052	-1.26696	0.0115316
GhM_A13G2098	-6.67407	0.00107165
GhM_A13G2099	-7.85587	2.13473e-05
GhM_A13G2116	1.08219	0.0363406
GhM_A13G2187	1.41096	0.0279415
GhM_A13G2207	1.58709	0.0491227
GhM_A13G2570	1.38007	0.0205535
GhM_A13G2749	1.617	2.48634e-06
GhM_A13G2849	-1.44137	0.00021751
GhM_A13G2965	-3.12092	0.0333749
GhM_A13G2988	1.50728	0.014918
GhM_D01G0084	2.36479	0.00138189
GhM_D01G0089	-1.18422	0.0293684
GhM_D01G0095	1.3302	0.0142457
GhM_D01G0145	1.12577	0.000214194
GhM_D01G0266	6.27561	0.0341298
GhM_D01G0404	3.86032	0.00191482
GhM_D01G0407	1.31294	0.0164447
GhM_D01G0415	-2.96735	0.00691945
GhM_D01G0416	-1.84835	0.0370777
GhM_D01G0439	-2.53403	0.0121419
GhM_D01G0444	-6.01577	1.73958e-13
GhM_D01G0445	-10.1869	0.000557538
GhM_D01G0464	3.22654	8.43389e-05
GhM_D01G0465	3.51627	0.00286496
GhM_D01G0466	8.9553	1.00114e-11
GhM_D01G0468	2.41108	0.000329241
GhM_D01G0470	-1.41377	0.0031498
GhM_D01G0471	-1.92587	0.00712682
GhM_D01G0472	6.12301	1.46927e-12
GhM_D01G0473	1.29112	0.00733089
GhM_D01G0481	2.88824	0.0251651
GhM_D01G0600	-1.31595	0.0470435
GhM_D01G0660	-1.18503	0.00346252
GhM_D01G0723	1.44972	0.0433762
GhM_D01G0803	1.43292	0.00503484
GhM_D01G0846	-1.14852	0.0243152
GhM_D01G0951	-1.21525	0.025075
GhM_D01G1257	-1.82187	0.0375978
GhM_D01G1580	-1.02888	4.01877e-08
GhM_D01G1620	3.29248	0.0374573
GhM_D01G1730	-1.22082	0.0333375
GhM_D01G1837	6.0257	6.32523e-05
GhM_D01G1838	-1.67123	0.0487605
GhM_D01G1839	-1.93947	0.0125626
GhM_D01G1848	-1.10502	2.79653e-06
GhM_D01G1860	-1.40408	0.0173533
GhM_D01G1929	3.32729	0.0150331
GhM_D01G1973	1.58655	0.00874282
GhM_D01G1986	2.63018	0.0476926
GhM_D01G2185	-1.06618	0.000387001
GhM_D01G2328	23.9967	2.11877e-11
GhM_D01G2481	3.12296	0.0157903
GhM_D01G2697	2.75164	0.0288812
GhM_D01G2751	1.47074	0.00622009
GhM_D02G0028	-1.04168	0.0406353
GhM_D02G0031	-1.12465	0.0142775
GhM_D02G0038	3.03685	0.000199972
GhM_D02G0046	-1.28607	0.0394622
GhM_D02G0052	3.06566	0.00128104
GhM_D02G0065	4.13425	1.45811e-12
GhM_D02G0128	2.65325	1.26235e-05
GhM_D02G0132	1.01337	0.0118597
GhM_D02G0137	2.12067	0.0394875
GhM_D02G0158	1.08405	0.00024407
GhM_D02G0229	4.80498	0.049987
GhM_D02G0281	1.43272	0.0487186
GhM_D02G0302	-1.12918	0.0279257
GhM_D02G0331	2.18049	0.0199834
GhM_D02G0430	-1.19427	0.0027619
GhM_D02G0431	-1.65038	0.000158454
GhM_D02G0483	-1.0304	0.0139368
GhM_D02G0521	-1.58604	0.0047466
GhM_D02G0694	1.1036	0.0368488
GhM_D02G0697	-1.00315	0.0260588
GhM_D02G0725	2.58403	1.5273e-08
GhM_D02G0817	-4.93518	8.42737e-07
GhM_D02G0820	-4.0987	0.0191588
GhM_D02G0895	-2.23133	1.49291e-05
GhM_D02G0929	-1.24189	0.00238161
GhM_D02G1017	-1.09083	0.0145485
GhM_D02G1060	-7.06706	2.47882e-06
GhM_D02G1066	2.62043	9.4573e-11
GhM_D02G1067	-1.03789	4.57676e-05
GhM_D02G1075	1.56227	4.30706e-12
GhM_D02G1090	-1.0765	8.1086e-05
GhM_D02G1217	-1.06611	0.0301416
GhM_D02G1427	-4.64937	0.0238503
GhM_D02G1462	-1.21221	4.85418e-08
GhM_D02G1502	-2.05221	0.0427522
GhM_D02G1626	1.28093	0.0212162
GhM_D02G1826	1.81038	0.0101748
GhM_D02G1838	2.28629	0.0189631
GhM_D02G1862	-1.19815	0.00354365
GhM_D02G1891	-3.9143	0.00353353
GhM_D02G1920	-1.86912	0.030275
GhM_D02G1983	2.56357	0.0403346
GhM_D02G2040	1.72819	0.0243644
GhM_D02G2281	-1.45124	0.0392627
GhM_D02G2314	-3.67846	0.0332247
GhM_D02G2318	1.18855	0.0415413
GhM_D02G2518	-2.67197	0.0106138
GhM_D02G2574	-1.55444	0.00098817
GhM_D02G2785	-1.70712	0.0430582
GhM_D02G2787	-1.46876	0.0481608
GhM_D03G0083	3.26085	0.00669124
GhM_D03G0100	-1.1149	0.0461051
GhM_D03G0197	1.26325	0.0296838
GhM_D03G0228	2.36594	0.0421609
GhM_D03G0432	-2.66453	0.0295592
GhM_D03G0470	1.15185	0.00402696
GhM_D03G0507	5.3973	2.66705e-06
GhM_D03G0665	1.35829	0.000628917
GhM_D03G0871	-3.6697	7.02907e-05
GhM_D03G1096	-1.47221	0.000925033
GhM_D03G1262	-1.26242	0.000891399
GhM_D03G1374	-3.75784	0.00348126
GhM_D03G1590	1.30303	0.00925128
GhM_D03G1651	-1.87567	0.00700391
GhM_D03G1767	-1.10494	0.0018539
GhM_D04G0015	-1.215	0.0053879
GhM_D04G0017	-3.03166	0.0340344
GhM_D04G0381	1.00304	0.0052867
GhM_D04G0528	-8.51353	0.0142544
GhM_D04G0538	-1.1906	3.31051e-05
GhM_D04G0539	-1.06605	0.00246412
GhM_D04G0560	1.11388	0.00571901
GhM_D04G0623	-2.49133	0.0161356
GhM_D04G0648	-1.84857	0.0246929
GhM_D04G0658	-1.03008	0.00471201
GhM_D04G0818	-3.86701	0.00499979
GhM_D04G0978	-1.5468	0.0385303
GhM_D04G1195	3.57342	0.00904553
GhM_D04G1363	-1.31526	0.00183504
GhM_D04G1602	-2.74348	0.0375873
GhM_D04G1652	-1.02775	0.029049
GhM_D04G1982	-2.33463	0.0041676
GhM_D04G1983	-1.24494	0.0383947
GhM_D04G2068	-1.14354	0.0203386
GhM_D05G0130	-1.46479	0.0225663
GhM_D05G0201	2.72279	0.00816768
GhM_D05G0351	1.80898	0.00841717
GhM_D05G0538	-2.49953	0.0476976
GhM_D05G0648	1.11147	0.0270681
GhM_D05G0775	1.30505	0.0125755
GhM_D05G0965	-1.17062	0.00841894
GhM_D05G1031	1.13846	0.00273617
GhM_D05G1176	-3.06774	0.0135779
GhM_D05G1178	3.35889	0.00411131
GhM_D05G1208	-2.18323	0.0174414
GhM_D05G1324	-1.03821	0.00659035
GhM_D05G1379	1.36701	0.0317369
GhM_D05G1380	2.10849	0.0117628
GhM_D05G1598	-1.37579	0.0114738
GhM_D05G1610	1.1561	0.032404
GhM_D05G1666	1.74625	0.0465975
GhM_D05G1848	1.07656	0.0097956
GhM_D05G1851	-1.17191	0.00830169
GhM_D05G1891	-1.15952	0.0237981
GhM_D05G1905	-2.32271	0.0122431
GhM_D05G2091	-2.68473	9.57196e-07
GhM_D05G2167	-1.52242	0.0012239
GhM_D05G2227	-2.32537	0.0448756
GhM_D05G2289	1.00051	9.25155e-05
GhM_D05G2453	2.42901	0.0410734
GhM_D05G2666	-1.13761	0.0330351
GhM_D05G2692	-6.84955	7.51582e-11
GhM_D05G2941	-1.68614	0.0268042
GhM_D05G2943	-1.54027	0.0242043
GhM_D05G2955	1.22521	0.00684096
GhM_D05G3007	-1.41847	0.000221972
GhM_D05G3211	-1.50673	0.0338397
GhM_D05G3212	-2.11761	0.00383844
GhM_D05G3293	-2.47115	3.32964e-05
GhM_D05G3431	-2.13941	0.0146568
GhM_D05G3450	1.71973	0.000289655
GhM_D05G3877	4.12645	2.05617e-05
GhM_D05G3902	3.00593	0.049508
GhM_D05G3978	-1.14795	0.00735496
GhM_D05G4057	-1.20194	0.00235117
GhM_D05G4160	-3.8253	0.0444455
GhM_D05G4189	1.89961	0.0483524
GhM_D05G4208	7.18266	0.0219251
GhM_D05G4214	6.35246	0.00198273
GhM_D05G4215	5.47445	0.00311963
GhM_D05G4221	3.84972	0.0329272
GhM_D05G4230	4.35523	0.00338157
GhM_D05G4241	1.5917	0.0040128
GhM_D05G4275	1.15474	1.43517e-06
GhM_D05G4374	1.31621	0.0291674
GhM_D05G4391	-3.06021	0.0379582
GhM_D05G4423	1.08957	0.000398523
GhM_D06G0004	23.3306	7.44933e-11
GhM_D06G0005	6.34866	0.000102693
GhM_D06G0006	4.82564	0.020382
GhM_D06G0008	3.4644	0.000760441
GhM_D06G0013	5.44421	0.0134362
GhM_D06G0014	8.67184	0.00780917
GhM_D06G0017	7.96953	0.00611743
GhM_D06G0018	7.96765	0.00612817
GhM_D06G0088	2.83963	0.0180278
GhM_D06G0156	1.2865	0.0125028
GhM_D06G0190	-2.62143	0.025514
GhM_D06G0218	-1.63644	0.00343854
GhM_D06G0290	1.69215	0.012743
GhM_D06G0300	6.82817	0.00126065
GhM_D06G0301	2.96967	0.0149098
GhM_D06G0303	6.71463	1.09924e-06
GhM_D06G0304	3.36461	0.0492935
GhM_D06G0305	23.6701	3.94124e-11
GhM_D06G0308	4.55798	0.000117563
GhM_D06G0309	6.81854	1.20774e-07
GhM_D06G0352	1.57917	0.00205115
GhM_D06G0431	6.9256	4.47716e-05
GhM_D06G0678	4.53318	0.000725047
GhM_D06G0763	1.25692	0.025181
GhM_D06G0941	1.26335	0.0123516
GhM_D06G0970	3.65529	0.041466
GhM_D06G1008	-2.16257	2.01101e-07
GhM_D06G1036	-2.16688	0.0020511
GhM_D06G1322	5.94356	1.85149e-09
GhM_D06G1384	-4.18441	0.0384573
GhM_D06G1415	-2.05416	0.0343316
GhM_D06G1435	-1.21203	0.000228292
GhM_D06G1555	-5.91824	5.65698e-07
GhM_D06G1613	1.4983	0.0109872
GhM_D06G1684	1.86322	2.42432e-05
GhM_D06G1777	-1.01976	0.000307564
GhM_D06G1914	-1.42454	8.63877e-05
GhM_D06G1924	1.33465	0.0315394
GhM_D06G1927	-6.10737	0.00614873
GhM_D06G2024	-8.63285	1.66489e-35
GhM_D06G2040	1.35119	0.00389213
GhM_D06G2054	-3.69691	0.00325277
GhM_D06G2130	-1.59448	0.00136983
GhM_D06G2427	-1.19707	0.0384719
GhM_D06G2525	-1.09684	0.0477863
GhM_D06G2569	1.28317	0.00615393
GhM_D06G2607	-1.10393	0.0196341
GhM_D07G0023	-2.1756	0.00525548
GhM_D07G0051	-1.06952	0.00214829
GhM_D07G0066	-1.29315	0.0105947
GhM_D07G0076	-1.24194	0.0431955
GhM_D07G0101	1.30175	0.0383911
GhM_D07G0103	1.31466	0.0121457
GhM_D07G0127	-3.22558	9.17985e-05
GhM_D07G0203	1.53005	1.52511e-05
GhM_D07G0338	-1.64499	0.0245758
GhM_D07G0364	-1.49747	0.0368988
GhM_D07G0456	1.8178	0.025422
GhM_D07G0583	-1.17926	0.00539155
GhM_D07G0585	-4.41296	1.44105e-07
GhM_D07G0610	-1.0199	1.26531e-05
GhM_D07G0667	-1.06689	0.0122916
GhM_D07G0672	1.57548	0.00639658
GhM_D07G0689	2.15783	8.63305e-16
GhM_D07G0692	-3.80977	2.6375e-09
GhM_D07G0710	-1.55475	0.00115827
GhM_D07G0714	6.98862	0.000861269
GhM_D07G0826	-1.37295	0.000383877
GhM_D07G0830	-1.04645	0.000510883
GhM_D07G0835	-1.04785	0.0140689
GhM_D07G0850	-4.39778	0.0041545
GhM_D07G0868	-4.19161	3.3752e-06
GhM_D07G0942	-1.05395	0.0208578
GhM_D07G1009	-5.71214	0.00124378
GhM_D07G1087	1.05485	0.0278034
GhM_D07G1259	-2.62606	0.0121031
GhM_D07G1345	1.00626	0.00061431
GhM_D07G1375	-3.17763	0.00957704
GhM_D07G1515	1.13863	0.0133619
GhM_D07G1517	1.17709	0.000825951
GhM_D07G1518	2.00512	7.26758e-18
GhM_D07G1542	5.0633	1.48267e-06
GhM_D07G1554	-1.25003	1.14966e-09
GhM_D07G1579	-1.87491	0.0202655
GhM_D07G1619	2.48131	0.00973121
GhM_D07G1670	-1.28369	0.0274515
GhM_D07G1707	1.18001	6.15424e-11
GhM_D07G1923	-1.60876	0.000760273
GhM_D07G1926	-1.81568	0.0202141
GhM_D07G1927	-2.05897	0.00652742
GhM_D07G1951	2.78125	0.00419171
GhM_D07G2133	2.71251	0.0429033
GhM_D07G2350	1.01968	3.37023e-05
GhM_D07G2354	1.29768	0.0026255
GhM_D07G2417	-2.34906	0.00281013
GhM_D07G2457	-1.23917	7.4386e-05
GhM_D07G2501	-1.77874	0.00107551
GhM_D07G2582	-1.12657	0.00445687
GhM_D07G2611	-1.15536	0.00169877
GhM_D07G2673	4.25125	0.000472144
GhM_D07G2684	-1.6529	0.0487504
GhM_D07G2697	-1.21245	0.0433514
GhM_D07G2728	-2.73337	0.00391311
GhM_D08G0066	3.12504	0.00349577
GhM_D08G0232	-3.74581	0.0478331
GhM_D08G0337	-1.13162	0.00810533
GhM_D08G0397	-2.05043	0.000954507
GhM_D08G0500	1.61645	0.0457574
GhM_D08G0524	-4.90333	0.000563754
GhM_D08G0530	2.78474	0.0014564
GhM_D08G0531	2.04431	0.00840842
GhM_D08G0532	-6.17434	0.00554616
GhM_D08G0534	1.89625	0.0066884
GhM_D08G0549	-4.49037	0.000157868
GhM_D08G0574	-3.0346	0.0496021
GhM_D08G0841	1.17032	0.0217362
GhM_D08G0850	1.67492	0.00301411
GhM_D08G0938	-2.7662	0.0365516
GhM_D08G1270	-1.65147	0.000182067
GhM_D08G1329	-1.45296	0.0349243
GhM_D08G1491	3.00031	0.0178534
GhM_D08G1492	3.97038	0.000533647
GhM_D08G1498	-1.36319	0.00113092
GhM_D08G1583	-4.34663	0.000117789
GhM_D08G1604	-1.10086	0.0102361
GhM_D08G1611	-1.62412	9.94029e-07
GhM_D08G1627	-6.45099	0.00339983
GhM_D08G1644	-1.13895	0.0031303
GhM_D08G1754	-1.45872	0.0112197
GhM_D08G1794	-1.0355	0.00995806
GhM_D08G2024	-1.43318	0.000469334
GhM_D08G2055	1.02192	6.0746e-05
GhM_D08G2218	-3.34529	0.0428696
GhM_D08G2231	1.88392	0.033146
GhM_D08G2514	-3.66924	3.51685e-06
GhM_D08G2563	-1.70238	0.0448252
GhM_D08G2628	-1.52285	0.00780297
GhM_D08G2670	-1.32919	0.018447
GhM_D08G2708	-1.17905	0.0381712
GhM_D08G2710	-1.37695	0.0106913
GhM_D08G2892	-3.73903	0.0095149
GhM_D08G2898	-1.30352	0.0050846
GhM_D08G3098	1.00383	0.00101973
GhM_D08G3104	-3.08804	0.02928
GhM_D08G3123	3.44436	2.91391e-20
GhM_D09G0031	-3.20771	1.4088e-05
GhM_D09G0038	4.00709	3.03604e-05
GhM_D09G0039	3.32967	1.82114e-05
GhM_D09G0072	1.01566	0.0372873
GhM_D09G0136	-2.02525	0.0253028
GhM_D09G0149	1.22015	0.0121517
GhM_D09G0888	1.02071	0.000230488
GhM_D09G0902	-6.48207	3.78092e-18
GhM_D09G0903	-7.96937	1.39622e-28
GhM_D09G0905	1.93444	0.0179983
GhM_D09G1052	-1.70042	0.00682977
GhM_D09G1070	1.17779	3.53754e-33
GhM_D09G1331	-1.21231	0.00189847
GhM_D09G1402	-1.98722	0.0079542
GhM_D09G1460	3.05467	0.0250138
GhM_D09G1676	-2.37233	0.0280728
GhM_D09G1731	1.56724	1.34178e-06
GhM_D09G1746	1.39613	2.81481e-13
GhM_D09G1768	1.00791	9.87574e-12
GhM_D09G1769	-5.26513	2.04294e-07
GhM_D09G1771	-2.51107	0.0203927
GhM_D09G1821	-1.35142	0.0101486
GhM_D09G1844	-1.88099	0.00923544
GhM_D09G1938	1.01712	9.59379e-05
GhM_D09G1982	-3.92534	0.000395027
GhM_D09G2296	-4.87821	0.00456302
GhM_D09G2299	-1.06276	0.037857
GhM_D09G2348	-1.50615	6.61529e-05
GhM_D09G2371	1.38271	0.0110217
GhM_D09G2393	-2.1796	0.0364402
GhM_D09G2479	2.0486	0.000561059
GhM_D10G0190	-1.00962	0.00474957
GhM_D10G0368	-1.90822	0.0207158
GhM_D10G0435	-1.23368	0.0470511
GhM_D10G0442	3.52379	0.0232263
GhM_D10G0653	-1.80221	0.00172775
GhM_D10G0668	23.0747	1.19709e-10
GhM_D10G0770	1.26586	0.000156274
GhM_D10G0830	1.32479	0.03038
GhM_D10G0885	-1.14242	0.026963
GhM_D10G0934	1.02987	0.00818537
GhM_D10G0984	1.26272	0.00487785
GhM_D10G1112	1.03168	0.0227726
GhM_D10G1113	-2.08511	0.0289498
GhM_D10G1155	-1.14167	0.0110433
GhM_D10G1208	2.56228	0.0247688
GhM_D10G1273	3.61826	1.21205e-05
GhM_D10G1274	-1.62628	0.00670418
GhM_D10G1428	-1.67054	0.048103
GhM_D10G1437	-8.10849	0.0224095
GhM_D10G1453	-6.59766	0.0088081
GhM_D10G1465	1.14546	0.0039145
GhM_D10G1482	-1.89635	0.00303172
GhM_D10G1487	-2.98139	5.00358e-05
GhM_D10G1510	2.06816	0.0071908
GhM_D10G1548	-2.14246	0.0224211
GhM_D10G1793	-1.00243	0.0244588
GhM_D10G2048	-1.95321	5.63733e-12
GhM_D10G2187	-1.15411	0.00536933
GhM_D10G2202	1.73328	0.0326925
GhM_D10G2635	1.49245	0.0309955
GhM_D10G2636	1.39676	0.00984373
GhM_D10G2689	-3.35385	0.0452407
GhM_D10G2726	1.2257	0.00026663
GhM_D10G2727	1.65351	6.97761e-07
GhM_D10G2732	4.68538	2.44616e-10
GhM_D10G2759	-2.32306	0.0182018
GhM_D10G2760	2.02407	0.000143612
GhM_D10G2888	-2.28996	0.00209189
GhM_D10G2939	1.04324	0.00940945
GhM_D10G2972	2.08613	0.0320766
GhM_D10G2984	1.03419	3.68988e-06
GhM_D11G0038	-2.27167	1.65023e-24
GhM_D11G0063	-1.22531	0.01882
GhM_D11G0415	-1.90698	0.0040298
GhM_D11G0548	1.89191	0.00864465
GhM_D11G0549	2.80523	2.63746e-07
GhM_D11G1087	-3.42561	0.0138471
GhM_D11G1216	-1.05924	0.0219659
GhM_D11G1369	-1.93269	0.0294851
GhM_D11G1416	2.42902	0.0268211
GhM_D11G1478	-1.01096	0.0117253
GhM_D11G1714	-1.82359	0.0180987
GhM_D11G1715	-2.78612	0.00166816
GhM_D11G1792	-1.3761	0.00648856
GhM_D11G1829	-1.55407	0.000716071
GhM_D11G1976	-1.65252	0.0103709
GhM_D11G2108	2.13902	0.0254109
GhM_D11G2146	-1.54616	0.0228226
GhM_D11G2250	-1.516	0.00749422
GhM_D11G2303	3.07255	3.62951e-05
GhM_D11G2351	-1.10552	0.00727376
GhM_D11G2573	-2.25108	0.0474429
GhM_D11G2922	4.56601	0.000489465
GhM_D11G3045	1.58782	0.0494635
GhM_D11G3118	-1.94475	0.00628973
GhM_D11G3201	-1.18871	0.00653251
GhM_D11G3379	1.40924	0.0076534
GhM_D11G3389	1.12291	0.0288119
GhM_D11G3421	6.69604	0.000346462
GhM_D11G3429	9.03611	2.66672e-05
GhM_D11G3431	3.54382	4.51501e-07
GhM_D11G3432	3.1294	8.35188e-08
GhM_D11G3435	-26.4053	1.02444e-13
GhM_D11G3436	-7.56768	0.016507
GhM_D11G3440	1.7553	0.0123767
GhM_D11G3468	1.72836	0.0189709
GhM_D11G3483	5.02358	0.000738253
GhM_D11G3484	4.0244	0.00261008
GhM_D11G3523	1.12785	0.000177889
GhM_D11G3525	1.16312	0.000248967
GhM_D11G3531	1.17537	0.00189076
GhM_D11G3735	1.01415	0.0104501
GhM_D11G3743	1.17212	0.0332535
GhM_D11G3886	2.57238	6.87066e-05
GhM_D11G3911	-1.24733	0.00355646
GhM_D11G3939	1.47338	0.0113198
GhM_D11G3971	-1.30025	0.0258878
GhM_D11G3982	-1.9902	0.0347531
GhM_D11G3983	1.50358	0.0088757
GhM_D12G0085	1.73291	0.00117578
GhM_D12G0095	-1.31533	4.90215e-05
GhM_D12G0116	-1.69127	0.0187465
GhM_D12G0211	-1.71181	0.00237601
GhM_D12G0281	2.15382	3.00902e-06
GhM_D12G0284	-1.76463	0.0229733
GhM_D12G0313	-4.3435	2.81578e-08
GhM_D12G0314	1.59992	0.00867757
GhM_D12G0514	-2.30022	0.0368807
GhM_D12G0627	-1.02381	0.0373279
GhM_D12G0721	-3.90136	0.00100386
GhM_D12G0842	-5.65311	0.00526242
GhM_D12G1244	-1.02346	0.000475965
GhM_D12G1319	-1.0295	0.0235444
GhM_D12G1383	1.21023	0.0143661
GhM_D12G1524	2.86511	0.0249239
GhM_D12G1673	-1.677	0.0108703
GhM_D12G1758	-1.02458	0.0327708
GhM_D12G1802	2.67052	0.0277941
GhM_D12G1986	2.70583	0.0195357
GhM_D12G2118	-1.15402	0.00728574
GhM_D12G2191	2.16759	0.0372007
GhM_D12G2485	-1.17434	0.0192597
GhM_D12G2678	-1.30958	0.026702
GhM_D12G2759	-3.32549	0.028426
GhM_D12G2870	-2.66788	0.0341771
GhM_D12G2904	-1.59008	0.00661995
GhM_D12G3008	-1.60845	0.0135972
GhM_D12G3027	4.11762	0.00161758
GhM_D12G3165	-1.75188	0.0334006
GhM_D12G3262	-1.15601	0.0171325
GhM_D12G3267	1.0671	0.00692416
GhM_D13G0079	2.09456	0.00276852
GhM_D13G0205	2.72667	1.65525e-05
GhM_D13G0209	6.0879	3.67471e-05
GhM_D13G0258	-1.35305	0.045358
GhM_D13G0289	-4.02803	0.00110197
GhM_D13G0291	-1.25711	0.0279121
GhM_D13G0411	-1.22946	0.0432397
GhM_D13G0457	1.25883	1.61733e-08
GhM_D13G0503	-3.34629	0.0332082
GhM_D13G0540	-2.19929	0.0362225
GhM_D13G0734	1.76291	0.019189
GhM_D13G0884	-2.33084	8.8745e-05
GhM_D13G1145	1.97396	0.0275763
GhM_D13G1416	2.73502	0.00584239
GhM_D13G1514	-2.59026	0.00920806
GhM_D13G1539	-1.37383	0.0100209
GhM_D13G1864	4.44944	0.0214652
GhM_D13G1869	7.42072	0.0011427
GhM_D13G1870	7.15392	0.0459111
GhM_D13G2094	-1.27406	0.04411
GhM_D13G2201	1.17119	0.000899178
GhM_D13G2411	-1.42306	0.0351329
GhM_D13G2426	-1.08525	4.52831e-05
GhM_D13G2439	-1.33302	0.00553685
GhM_D13G2523	-1.9845	0.0384572
GhM_D13G2573	1.84449	0.0182597
GhM_D13G2574	3.54631	0.00512748
GhM_D13G2582	3.67936	0.0327571
GhM_D13G2621	1.74907	0.01843
GhM_D13G2622	3.28455	0.0121659
GhM_D13G2899	-1.94131	0.0467591
GhM_Scaf005G093	4.35472	0.00653293
