# Supplementary material for: Identification of Crucial Modules and Genes Associated with Bt Gene Expression in Cotton
Source: Genes (Basel). 2024 Apr 19;15(4):515. doi: 10.3390/genes15040515 (PMC11050609; doi:10.3390/genes15040515)
Supplement: Supplementary file 1 [file genes-15-00515-s001.zip › Table S4.xlsx]

## Sheet: white module
Table S4: List of hub genes in the white module
Gene id	Annotation	KME
GhM_A06G0101	Pentatricopeptide repeat	-0.971438
GhM_A03G1000	ATP-dependent RNA helicase DEAD-box, conserved site	-0.941519
GhM_D10G2317	Oligosaccharyl transferase, STT3 subunit	-0.928711
GhM_A05G4750	DNA-directed RNA polymerase, subunit 2, hybrid-binding domain	-0.911141
GhM_D13G1708	N/A	-0.904994
GhM_D06G0098	Pentatricopeptide repeat	-0.904053
GhM_D04G2110	mRNA splicing factor SYF2	0.900517
GhM_A09G1266	Elongation factor EFG, domain V-like	-0.900286
GhM_D12G2943	N/A	0.898032
GhM_A02G1138	WD40 repeat	-0.889607
GhM_A03G1237	Pyridine nucleotide-disulphide oxidoreductase, class I	-0.888619
GhM_D08G1693	Reticulon	-0.887978
GhM_D09G0453	Ribosomal protein L27	0.887174
GhM_A02G0793	Thioredoxin	0.886688
GhM_A09G1141	WD40 repeat	-0.886098
GhM_A10G0572	CCAAT-binding factor	-0.884993
GhM_A07G0810	FCP1 homology domain	-0.884864
GhM_D05G0101	DNA-directed RNA polymerase, phage-type	-0.884323
GhM_D12G0724	N/A	0.883585
GhM_A07G0011	Protein arginine N-methyltransferase PRMT5	-0.883514

## Sheet: midnightblue module
Table S4: List of hub genes in the midnight blue module
Gene id	Annotation	KME
GhM_D10G2281	NUDIX hydrolase domain	0.890394
GhM_A08G0898	N/A	0.88219
GhM_D11G1047	SKP1/BTB/POZ domain superfamily	0.878249
GhM_A08G0897	CRIB domain	0.86856
GhM_A10G2840	Exostosin-like	-0.846312
GhM_A03G2802	Exostosin-like	-0.84359
GhM_D11G1176	Myc-type, basic helix-loop-helix (bHLH) domain	-0.838845
GhM_D10G2805	Exostosin-like	-0.838217
GhM_D05G0611	Nonaspanin (TM9SF)	-0.835927
GhM_A07G0828	UDP-glucose/GDP-mannose dehydrogenase, N-terminal	-0.828551
GhM_D06G1078	Zinc finger, GATA-type	0.824236
GhM_D02G0037	N/A	0.824234
GhM_A03G1725	Lipoxygenase	-0.822621
GhM_D13G0820	N/A	0.821395
GhM_D01G1777	N/A	-0.820163
GhM_D09G2492	Plant non-specific lipid-transfer protein/Par allergen	0.819839
GhM_D02G0364	UDP-glucuronosyl/UDP-glucosyltransferase	0.819153
GhM_A05G1925	Glycoside hydrolase family 17	0.817563
GhM_A11G1322	GAF domain	0.815818

## Sheet: darkturquoise module
Table S4: List of hub genes in the dark turquoise module
Gene id	Annotation	KME
GhM_D13G0243	N/A	0.961524
GhM_D01G2406	NAD-dependent epimerase/dehydratase	0.951572
GhM_A02G0094	Ribonuclease H superfamily	0.948717
GhM_A11G0846	Glycosyl hydrolase, family 13, catalytic domain	0.947845
GhM_A01G2468	NAD-dependent epimerase/dehydratase	0.945758
GhM_D13G0265	N/A	0.940694
GhM_A08G2127	Protein kinase domain	0.939462
GhM_D13G2630	N/A	0.93233
GhM_A11G1935	LIS1 homology motif	0.931901
GhM_A13G2513	Proteasome alpha-subunit, N-terminal domain	-0.930664
GhM_A03G0078	Clathrin adaptor, mu subunit	-0.930336
GhM_A13G2835	Alpha/beta hydrolase fold-1	0.92853
GhM_A13G2900	Short-chain dehydrogenase/reductase SDR	0.92345
GhM_D01G2446	NUDIX hydrolase domain	0.921619
GhM_A13G2514	Six-bladed beta-propeller, TolB-like	-0.921533
GhM_A12G0002	Calcineurin-like phosphoesterase domain, ApaH type	0.920823
GhM_A05G4940	N/A	0.918614
GhM_A05G4885	Plant organelle RNA recognition domain	0.917341
GhM_A13G2484	Glycosyl hydrolase family 32, N-terminal	0.914343
GhM_A13G2840	3-Dehydro-bile acid delta(4,6)-reductase-like	0.912821
